# Supplementary material for: Internet financial services, environmental technology, and happiness: Implications for sustainable development
Source: PLoS One. 2023 Nov 8;18(11):e0287673. doi: 10.1371/journal.pone.0287673 (PMC10631691; doi:10.1371/journal.pone.0287673)
Supplement: S1 Dataset — (XLSX) [file pone.0287673.s001.xlsx]

## Sheet: Sheet1
years	happiness	FD	Edu	gdp	et	atm	debit
1998	3.78	0.671844	6.686	7.55466	8.21501	1.21195	2.30458
1999	3.86	0.671258	6.808	7.61982	8.30771	1.41969	2.47161
2000	3.94	0.69666	6.93	7.69343	8.53346	1.59162	2.65838
2001	4.02	0.711418	7.002	7.76623	8.75495	1.73828	2.8157
2002	4.1	0.690343	7.074	7.84694	9.0176	1.86615	2.9516
2003	4.18	0.718986	7.146	7.93636	9.19979	1.97951	3.07122
2004	4.26	0.743229	7.218	8.02677	9.40804	2.08132	3.17805
2005	4.34	0.742151	7.29	8.1288	9.63613	2.17372	3.27456
2006	4.42	0.748068	7.334	8.24296	9.88807	2.25829	3.36257
2007	4.5	0.77047	7.378	8.37078	10.058	2.47776	3.44345
2008	4.58	0.781453	7.422	8.45779	10.3043	2.73996	3.51828
2009	4.66	0.756992	7.466	8.54265	10.4783	2.98056	3.5879
2010	4.74	0.769734	7.51	8.63889	10.7237	3.20549	3.65299
2011	4.82	0.787742	7.554	8.72464	10.9158	3.407	3.7141
2012	4.9	0.740584	7.598	8.79356	11.0666	3.6206	3.77168
2013	4.98	0.750683	7.642	8.86169	11.2083	3.83997	3.82613
2014	5.06	0.751437	7.686	8.92702	11.3138	4.00279	3.87777
2015	5.14	0.788743	7.73	8.98925	11.503	4.34104	3.99751
2016	5.25	0.748233	7.774	9.04976	11.792	4.40001	4.10443
2017	5.27	0.758693	7.818	9.11088	11.9741	4.43275	4.20101
2018	5.25	0.790375	7.862	9.17151	12.0481	4.49228	4.23419
2019	5.19	0.756969	7.906	9.22577	11.9253	4.51488	4.26629
2020	5.34	0.779396	7.95	9.24554	11.8836	4.37869	4.2974
2021	5.59	0.790563	8.05603	9.32262	11.9363	4.4666	4.32757
